# Supplementary material for: The Point Count Transect Method for Estimates of Biodiversity on Coral Reefs: Improving the Sampling of Rare Species
Source: PLoS One. 2016 Mar 24;11(3):e0152335. doi: 10.1371/journal.pone.0152335 (PMC4806931; doi:10.1371/journal.pone.0152335)
Supplement: S1 File — (XLSX) [file pone.0152335.s001.xlsx]

## Sheet: 10m_LIT
Transect #	Species	Frequency
1	Acropora grandis	2
1	Acropora muricata	3
1	Porites australiensis	3
1	Pectinia paeonia	1
1	Porites cylindrica	1
1	Lobophyllia corymbosa	1
2	Acropora grandis	8
2	Acropora muricata	1
2	Porites australiensis	1
3	Acropora grandis	3
3	Porites australiensis	3
3	Porites lobata	1
3	Pocillopora damicornis	2
4	Pocillopora damicornis	5
4	Acropora florida	4
4	Merulina scabricula	2
4	Acropora muricata	2
4	Isopora palifera	1
4	Acropora vaughni	1
4	Porites cylindrica	1
4	Acropora intermedia	1
4	porites lutea	1
5	Porites australiensis	3
5	Isopora palifera	5
5	Acropora florida	3
5	Isopora brueggemanni	1
5	Platygyra pini	2
5	Goniastrea aspera	2
5	Pocillopora damicornis	1
5	Acropora loripes	1
5	Fungia fungites	1
6	Echinopora mammiformis	2
6	Porites australiensis	6
6	Goniastrea aspera	2
6	Porites lobata	3
6	Stylophora pistillata	1
6	Platygyra daedela	1
6	Porites cylindrica	1
6	Acropora grandis	1
7	Acropora intermedia	1
7	Porites australiensis	2
7	Acropora grandis	5
8	Isopora palifera	2
8	Acropora secale	1
8	Goniopora	1
8	Montipora efflorescens	1
8	Porites mayeri	2
8	Porites rus	1
8	Favia speciosa	1
8	Porites australiensis	3
8	Pocillopora damicornis	3
8	Echinopora lamellosa	1
9	Acropora intermedia	5
9	Porites lichen	1
9	Pocillopora damicornis	4
9	Acropora florida	2
9	Porites australiensis	1
9	Isopora palifera	2
9	Acropora elseyi	3
9	Acropora loripes	1
9	Echinopora lamellosa	1
10	Galaxea fascicularis	1
10	Pocillopora damicornis	1
10	Acropora florida	2
10	Acropora intermedia	1
10	Porites australiensis	1
10	Favia speciosa	1
10	Isopora palifera	5
10	Seriatopora caliendrum	1
10	Acropora loripes	1
10	Montipora tuberculosa	1
11	Isopora palifera	2
11	Porites australiensis	4
12	Isopora palifera	3
12	Porites australiensis	6
12	Acropora humilis	1
12	Montipora tuberculosa	1
12	Pocillopora damicornis	1
12	Acropora grandis	1
12	Acropora muricata	1
13	Acropora muricata	1
13	Porites lobata	1
13	Acropora intermedia	5
14	Acropora grandis	2
14	Porites australiensis	2
14	Favites flexuosa	1
14	Porites cylindrica	1
15	Acropora florida	2
15	Isopora palifera	2
15	Pocillopora damicornis	1
15	Stylophora pistillata	1
15	Acropora muricata	2
15	Acropora elseyi	1
15	Acropora cytherea	1
16	Acropora muricata	1
16	Porites australiensis	3
16	Acropora florida	1
16	Isopora palifera	2
16	Acropora hyacinthus	1
16	Fungia fungites	1
17	Acropora grandis	1
17	Isopora palifera	4
17	Pocillopora damicornis	3
17	Acropora cerealis	1
17	Porites australiensis	1
17	Porites lobata	1
17	Acropora humilis	1
18	Montipora efflorescens	1
18	Isopora palifera	2
18	Pocillopora damicornis	2
18	Favia matthai	1
18	Porites mayeri	1
18	Porites australiensis	2
18	Acropora intermedia	2
19	Pocillopora damicornis	2
19	Acropora grandis	2
19	Stylophora pistillata	1
19	Porites australiensis	3
19	Isopora palifera	3
19	Acropora humilis	1
19	Cyphastrea japonica	1
19	Merulina scabricula	1
19	Porites mayeri	1
19	Isopora brueggemanni	1

## Sheet: PCT
Count #	Species	Frequency
1	Montipora floweri	1
1	Isopora palifera	3
1	Acropora florida	1
1	Pocillopora damicornis	1
1	Echinopora horrida	1
1	Favia favus	1
1	Favia 1	1
1	Porites lobata	1
1	Acropora muricata	1
1	Cyphastrea japonica	1
1	Porites australiensis	1
2	Porites australiensis	1
2	Lobophyllia corymbosa	1
2	Acropora loripes	1
2	Isopora palifera	2
2	Galaxea fascicularis	2
2	Montipora 1	1
2	Seriatopora callendum	1
2	Pocillopora damicornis	1
2	Acropora humilis	1
2	Montipora aequituberculata	1
3	Acropora vaughni	2
3	Pocillopora damicornis	4
3	Montipora 2	1
3	Isopora palifera	1
3	Porites cylindrica	1
3	Herpolitha 1	1
3	Galaxea fascicularis	1
3	Acropora intermedia	1
4	Platygyra daedela	1
4	Porites australiensis	1
4	Coeloensis 1	2
4	Porites lutea	1
4	Fungia scabra	1
4	Stylophora pistillata	1
4	Acropora valida	1
4	Astreopora myriopthalma	1
4	Platygyra pini	1
4	Montastrea 1	1
4	Acropora loripes	1
5	Porites australiensis	4
5	Acropora grandis	1
5	Acropora intermedia	1
5	Pocillopora damicornis	1
5	Isopora palifera	1
5	Porites 1	1
5	Turbinarea 1	1
5	Echinopora mamiformis	1
5	Acropora loripes	1
6	Pectinia paeonia	1
6	Galaxea fascicularis	2
6	Porites australiensis	2
6	Porites cylindrica	1
6	Goniastrea minutae	1
6	Lobophyllia hempritchii	1
6	Pocillopora damicornis	1
6	Acropora muricata	1
6	Favia matthai	1
6	Acropora florida	1
7	Acropora listeri	1
7	Porites lichen	1
7	Isopora palifera	2
7	Acropora florida	1
7	Pocillopora damicornis	2
7	Echinopora gemmacea	1
7	Acropora hyacinthus	1
7	Acropora muricata	1
7	Porites australiensis	2
8	Porites australiensis	2
8	Leptastrea pururea	1
8	Favia 2	1
8	Pocillopora damicornis	5
8	Acropora valida	1
8	Isopora palifera	1
8	Favia helianthoides	1
9	Montipora tuberculosa	1
9	Porites australiensis	2
9	Favites pentagona	1
9	Acanthastrea 1	1
9	Echinopora lamellosa	1
9	Astreopora myriopthalma	1
9	Galaxea fascicularis	1
9	Lobophyllia corymbosa	1
9	Hydnophora microconos	1
9	Isopora palifera	1
9	Porites mayeri	1
10	Isopora palifera	3
10	Acropora millepora	1
10	Galaxea fascicularis	1
10	Acropora nasuta	1
10	Acropora bushyensis	1
10	Porites australiensis	1
10	Pocillopora damicornis	1
10	Porites cylindrica	1
10	Acropora grandis	1
10	Montipora aequituberculata	1
11	Porites australiensis	1
11	Acropora divaricata	1
11	Isopora brueggemanni	1
11	Galaxea fascicularis	1
11	Acropora millepora	1
11	Favia speciosa	1
11	Platygyra 1	1
11	Porites rus	1
11	Favia helianthoides	1
11	Psammocora 1	1
11	Coeloensis 1	1
11	Acropora humilis	1
12	Porites australiensis	2
12	Isopora palifera	2
12	Montipora verrucosa	1
12	Astreopora myriopthalma	1
12	Acropora florida	1
12	Pocillopora verrucosa	1
12	Galaxea fascicularis	1
12	Fungia fungites	1
12	Montipora 2	1
12	Porites rus	1
13	Stylophora pistillata	1
13	Goniastrea aspera	1
13	Acropora intermedia	1
13	Hydnophora rigida	1
13	Acropora millepora	1
13	Favia pallida	1
13	Diploastrea heliopora	1
13	Porites australiensis	1
13	Coeloensis 1	1
13	Acropora grandis	1
13	Turbinarea 2	1
13	Goniopora	1
14	Porites australiensis	2
14	Pocillopora verrucosa	1
14	Stylophora pistillata	2
14	Acropora robusta	1
14	Acropora selago	1
14	Acropora sarmentosa	1
14	Galaxea fascicularis	1
14	Acropora intermedia	1
14	Acropora cerealis	1
14	Hydnophora rigida	1
15	Isopora palifera	3
15	Montipora verrucosa	1
15	Favites pentagona	1
15	Acropora loripes	1
15	Porites australiensis	3
15	Porites lobata	1
15	Acropora florida	1
15	Goniastrea aspera	1
16	Acropora sarmentosa	2
16	Isopora palifera	3
16	Pocillopora damicornis	1
16	Herpolitha 1	1
16	Isopora brueggemanni	1
16	Goniastrea 1	1
16	Porites lobata	1
16	Coeloensis 1	1
16	Acropora grandis	1
17	Acropora nasuta	1
17	Isopora palifera	1
17	Porites australiensis	4
17	Montipora 1	1
17	Porites lobata	1
17	Isopora brueggemanni	1
17	Pocillopora damicornis	1
17	Acropora muricata	1
17	Goniopora	1
18	Porites australiensis	2
18	Isopora palifera	1
18	Pocillopora damicornis	1
18	Galaxea fascicularis	1
18	Acropora loripes	2
18	Acropora gemmifera	1
18	Echinopora lamellosa	1
18	Favia 1	1
18	Coeloensis 1	1
18	Acropora tenuis	1
19	Isopora palifera	2
19	Acropora millepora	1
19	Acropora muricata	2
19	Astreopora myriopthalma	1
19	Montipora tuberculosa	1
19	Pocillopora damicornis	1
19	Platygyra daedela	1
19	Porites australiensis	2
19	Acropora cytherea	1
20	Acropora gemmifera	1
20	Acropora florida	2
20	Coeloensis 1	1
20	Pocillopora damicornis	4
20	Galaxea fascicularis	1
20	Porites australiensis	1
20	Acropora muricata	1
20	Acropora cytherea	1
21	Acropora muricata	2
21	Pocillopora damicornis	4
21	Acropora elseyi	1
21	Porites australiensis	1
21	Acropora florida	1
21	Acropora micropthalma	1
21	Acropora loripes	1
22	Acropora florida	1
22	Pocillopora damicornis	3
22	Herpolitha 1	1
22	Isopora palifera	1
22	Echinopora lamellosa	1
22	Favia lizardensis	1
22	Acropora intermedia	1
22	Leptoria irregularis	1
22	Acropora nasuta	1
22	Turbinarea reniformis	1
23	Acropora florida	2
23	Porites australiensis	1
23	Porites 1	1
23	Isopora palifera	1
23	Porites lobata	1
23	Favia matthai	1
23	Astreopora myriopthalma	1
23	Favia lizardensis	1
23	Montipora verrucosa	1
23	Pavona explanata	1
23	Seriatopora callendum	1
24	Acropora cerealis	2
24	Galaxea fascicularis	1
24	Acropora intermedia	2
24	Porites cylindrica	3
24	Stylophora pistillata	1
24	Acropora selago	1
24	Acropora hyacinthus	1
24	Porites australiensis	1

## Sheet: LIT_Results.txt
EstimateS (Version 9.1.0), Copyright R. K. Colwell: http://purl.oclc.org/estimates
Diversity Output from Input File: 10m LIT Comparison (May 7, 2015)
Reference Sample = 19
Samples	Individuals (computed)	S(est)	S(est) 95% CI Lower Bound	S(est) 95% CI Upper Bound	S(est) SD	S Mean (runs)	Singletons Mean	Singletons SD (runs)	Doubletons Mean	Doubletons SD (runs)	Uniques Mean	Uniques SD (runs)	Duplicates Mean	Duplicates SD (runs)	ACE Mean	ACE SD (runs)	ICE Mean	ICE SD (runs)	Chao 1 Mean	Chao 1 95% CI Lower Bound	Chao 1 95% CI Upper Bound	Chao 1 SD (analytical)	Chao 2 Mean	Chao 2 95% CI Lower Bound	Chao 2 95% CI Upper Bound	Chao 2 SD (analytical)	Jack 1 Mean	Jack 1 SD (analytical)	Jack 2 Mean	Jack 2 SD (runs)	Bootstrap Mean	Bootstrap SD (runs)	MMRuns Mean	MMMeans (1 run)	Cole Rarefaction	Cole SD (analytical)	Alpha Mean	Alpha SD (analytical)	Shannon Mean	Shannon SD (runs)	Shannon Exponential Mean	Shannon Exponential SD (runs)	Simpson Inv Mean	Simpson Inv SD (runs)
1	12.32	6.53	4.03	9.04	1.28	6.47	3.57	1.87	1.48	1.03	6.47	2.63	0	0	11.81	7.32	6.47	2.63	11.16	7.19	38.64	5.96	6.47	10.24	10.24	0	6.47	0	0	0	6.47	2.63	0	0	8.13	2.07	0	0	1.54	0.53	5.32	2.43	4.61	2.1
2	24.63	10.95	7.44	14.45	1.79	11.16	6.11	2.32	2.14	1.19	9.32	2.93	1.84	1.05	21.5	9.42	78.12	57.16	22.37	13.14	77.3	12.57	27.97	14.32	105.46	18.04	15.82	1.7	15.82	4.3	13.49	3.59	27.5	33.68	12.59	2.35	0	0	2.06	0.36	8.34	2.58	6.72	2.07
3	36.95	14.4	10.35	18.46	2.07	14.78	8	2.67	2.3	1.39	10.78	3.14	2.97	1.45	29.2	12.27	49.4	26.41	33.65	18.35	119.31	20.05	33.94	18.71	111.6	18.85	21.97	2.5	25.07	6.3	18.08	4.18	41.54	35.94	15.91	2.53	0	0	2.3	0.27	10.26	2.49	7.9	1.99
4	49.26	17.33	12.9	21.75	2.26	17.55	9.26	2.4	2.72	1.71	11.77	2.98	3.45	1.54	33.56	10.86	45.16	18.52	38.1	21.97	118.28	19.64	38.48	22.18	115.28	19.24	26.38	2.96	31.11	6.89	21.5	4.22	84.32	38.05	18.68	2.64	0	0	2.44	0.21	11.66	2.28	8.64	1.77
5	61.58	19.92	15.21	24.63	2.4	20.05	10.4	2.46	3.3	1.6	12.8	2.82	3.82	1.68	39.25	12.49	47.11	15.78	43.53	24.89	138.44	23.05	43.61	25.42	127.32	21.16	30.29	3.33	36.25	6.89	24.56	4.09	3275.58	40.07	21.13	2.7	0	0	2.53	0.17	12.72	2.1	9.14	1.63
6	73.89	22.3	17.36	27.24	2.52	22.09	11.43	2.78	3.59	1.79	13.67	3.05	3.99	1.83	44.32	14.07	50.38	16.05	48.88	28.08	148.52	24.77	48.89	28.9	132.32	21.94	33.48	3.63	40.47	7.76	27.05	4.43	124.51	42.07	23.34	2.71	0	0	2.59	0.16	13.54	2.02	9.51	1.52
7	86.21	24.28	19.14	29.43	2.63	24.31	12.38	2.57	4.26	1.72	14.73	2.76	4.19	1.59	47.86	12.83	53.86	13.41	49.51	30.14	136.79	22.26	52.29	31.48	137.1	22.54	36.94	3.9	44.96	7.22	29.76	4.1	60.02	43.59	25.36	2.69	0	0	2.63	0.15	14.03	2.03	9.71	1.44
8	98.53	26.22	20.88	31.55	2.72	26	12.91	2.47	4.73	1.92	15.16	2.49	4.63	2.04	50.85	13.56	55.31	11.77	50.07	31.86	127.23	20.19	55.98	33.9	145.25	23.78	39.27	3.95	47.66	6.69	31.73	3.9	60.34	45.05	27.21	2.64	0	0	2.67	0.14	14.6	2.03	9.96	1.45
9	110.84	28.01	22.51	33.52	2.81	27.9	13.48	2.24	5.51	2.14	15.9	2.36	5.12	2.37	53.34	12.15	58.8	11.28	51.28	33.62	127.26	19.73	61.54	36.07	173.75	28.85	42.03	4.01	50.92	6.35	34	3.77	59.3	46.44	28.92	2.58	0	0	2.71	0.13	15.11	1.86	10.14	1.33
10	123.16	29.69	24.02	35.36	2.89	29.64	14.25	2.1	5.9	2	16.78	2.28	5.29	2.21	56.64	11.89	63.06	10.85	51.57	35.44	114.68	17.06	62.59	38.29	160.43	26.11	44.74	4.13	54.4	6.18	36.13	3.46	60.37	47.75	30.51	2.49	0	0	2.74	0.12	15.54	1.77	10.3	1.19
11	135.47	31.26	25.43	37.09	2.98	31.09	14.62	1.91	6.42	1.95	17.13	2.09	5.85	2.28	57.69	11.67	64.69	9.99	50.67	36.61	100.85	14.13	60.95	39.37	141.77	22.25	46.66	4.2	56.37	5.68	37.82	3.05	56.13	48.99	31.99	2.39	0	0	2.76	0.1	15.92	1.6	10.46	1.05
12	147.79	32.73	26.75	38.72	3.05	32.66	15.16	1.89	6.73	1.93	17.67	2.19	6.19	2.41	59.76	12.03	66.52	10.38	52.68	38.39	103.12	14.27	65.2	41.52	157.45	24.95	48.86	4.23	58.89	5.93	39.67	3.22	55.74	50.15	33.37	2.27	0	0	2.78	0.09	16.15	1.48	10.52	0.98
13	160.11	34.12	27.99	40.26	3.13	34.06	15.6	1.6	7	1.79	18.07	1.85	6.69	2.21	60.83	10.8	67.9	8.64	53.56	39.78	100.77	13.53	62.56	42.34	135.05	20.33	50.74	4.22	60.84	4.91	41.31	2.61	55.76	51.24	34.67	2.13	0	0	2.8	0.08	16.58	1.37	10.7	0.9
14	172.42	35.43	29.15	41.72	3.21	35.46	16.15	1.81	7.15	1.78	18.6	1.94	6.97	1.93	63.05	10.73	69.88	8.32	55.9	41.6	103.64	13.84	62.04	43.7	121.69	17.49	52.73	4.2	63.16	5.34	42.97	2.47	56.13	52.26	35.88	1.98	0	0	2.82	0.07	16.8	1.18	10.72	0.81
15	184.74	36.67	30.23	43.1	3.28	36.73	16.49	1.52	7.37	1.61	18.85	1.66	7.34	1.75	63.68	8.56	71.23	7.15	56.83	42.85	102.85	13.42	62.24	44.74	118.48	16.57	54.32	4.09	64.75	4.5	44.41	2.15	56.67	53.23	37.02	1.79	0	0	2.83	0.06	16.99	1.04	10.77	0.73
16	197.05	37.84	31.25	44.42	3.36	37.85	16.55	1.3	7.66	1.42	18.89	1.43	7.94	1.48	62.98	7.1	71.51	6.23	56.65	43.65	98.87	12.39	60.17	45.08	106.84	13.99	55.56	3.98	65.6	3.69	45.64	1.73	57.12	54.13	38.1	1.57	0	0	2.85	0.05	17.26	0.85	10.85	0.62
17	209.37	38.95	32.21	45.69	3.44	38.95	16.74	1.02	7.81	1.27	18.94	1.11	8.39	1.22	61.12	6.06	71.27	5.41	57.52	44.72	98.75	12.14	59.74	45.76	102.48	12.88	56.78	3.89	66.55	2.78	46.85	1.39	151.31	54.99	39.12	1.3	0	0	2.86	0.04	17.39	0.7	10.87	0.49
18	221.68	40	33.1	46.9	3.52	40.02	16.86	0.75	7.88	0.95	18.96	0.78	8.7	0.81	59.64	4.63	70.44	4.14	58.34	45.75	98.63	11.9	59.79	46.53	100.03	12.16	57.93	3.75	67.5	1.96	48	1.07	65.98	55.79	40.08	0.93	0	0	2.87	0.03	17.58	0.46	10.93	0.33
19	234	41	33.94	48.06	3.6	41	17	0	8	0	19	0	9	0	57.47	0	69.48	0.05	58.99	46.66	98.13	11.6	60	47.29	98.37	11.62	59	3.64	68.39	0	49.07	0	62.8	56.55	41	0	0	0	2.87	0	17.71	0	10.95	0
20	246.32	41.95	34.72	49.18	3.69	0	0	0	0	0	0	0	0	0	0	0	0	0	0	0	0	0	0	0	0	0	0	0	0	0	0	0	0	0	0	0	0	0	0	0	0	0	0	0
21	258.63	42.85	35.44	50.27	3.78	0	0	0	0	0	0	0	0	0	0	0	0	0	0	0	0	0	0	0	0	0	0	0	0	0	0	0	0	0	0	0	0	0	0	0	0	0	0	0
22	270.95	43.71	36.1	51.32	3.88	0	0	0	0	0	0	0	0	0	0	0	0	0	0	0	0	0	0	0	0	0	0	0	0	0	0	0	0	0	0	0	0	0	0	0	0	0	0	0
23	283.26	44.52	36.72	52.33	3.98	0	0	0	0	0	0	0	0	0	0	0	0	0	0	0	0	0	0	0	0	0	0	0	0	0	0	0	0	0	0	0	0	0	0	0	0	0	0	0
24	295.58	45.3	37.28	53.31	4.09	0	0	0	0	0	0	0	0	0	0	0	0	0	0	0	0	0	0	0	0	0	0	0	0	0	0	0	0	0	0	0	0	0	0	0	0	0	0	0
25	307.89	46.03	37.8	54.27	4.2	0	0	0	0	0	0	0	0	0	0	0	0	0	0	0	0	0	0	0	0	0	0	0	0	0	0	0	0	0	0	0	0	0	0	0	0	0	0	0
26	320.21	46.73	38.27	55.2	4.32	0	0	0	0	0	0	0	0	0	0	0	0	0	0	0	0	0	0	0	0	0	0	0	0	0	0	0	0	0	0	0	0	0	0	0	0	0	0	0
27	332.53	47.4	38.69	56.1	4.44	0	0	0	0	0	0	0	0	0	0	0	0	0	0	0	0	0	0	0	0	0	0	0	0	0	0	0	0	0	0	0	0	0	0	0	0	0	0	0
28	344.84	48.03	39.07	56.98	4.57	0	0	0	0	0	0	0	0	0	0	0	0	0	0	0	0	0	0	0	0	0	0	0	0	0	0	0	0	0	0	0	0	0	0	0	0	0	0	0
29	357.16	48.62	39.42	57.83	4.7	0	0	0	0	0	0	0	0	0	0	0	0	0	0	0	0	0	0	0	0	0	0	0	0	0	0	0	0	0	0	0	0	0	0	0	0	0	0	0
30	369.47	49.19	39.72	58.66	4.83	0	0	0	0	0	0	0	0	0	0	0	0	0	0	0	0	0	0	0	0	0	0	0	0	0	0	0	0	0	0	0	0	0	0	0	0	0	0	0
31	381.79	49.73	40	59.47	4.97	0	0	0	0	0	0	0	0	0	0	0	0	0	0	0	0	0	0	0	0	0	0	0	0	0	0	0	0	0	0	0	0	0	0	0	0	0	0	0
32	394.11	50.25	40.24	60.26	5.11	0	0	0	0	0	0	0	0	0	0	0	0	0	0	0	0	0	0	0	0	0	0	0	0	0	0	0	0	0	0	0	0	0	0	0	0	0	0	0
33	406.42	50.73	40.45	61.02	5.25	0	0	0	0	0	0	0	0	0	0	0	0	0	0	0	0	0	0	0	0	0	0	0	0	0	0	0	0	0	0	0	0	0	0	0	0	0	0	0
34	418.74	51.2	40.63	61.76	5.39	0	0	0	0	0	0	0	0	0	0	0	0	0	0	0	0	0	0	0	0	0	0	0	0	0	0	0	0	0	0	0	0	0	0	0	0	0	0	0
35	431.05	51.64	40.79	62.49	5.54	0	0	0	0	0	0	0	0	0	0	0	0	0	0	0	0	0	0	0	0	0	0	0	0	0	0	0	0	0	0	0	0	0	0	0	0	0	0	0
36	443.37	52.06	40.92	63.19	5.68	0	0	0	0	0	0	0	0	0	0	0	0	0	0	0	0	0	0	0	0	0	0	0	0	0	0	0	0	0	0	0	0	0	0	0	0	0	0	0
37	455.68	52.45	41.03	63.87	5.83	0	0	0	0	0	0	0	0	0	0	0	0	0	0	0	0	0	0	0	0	0	0	0	0	0	0	0	0	0	0	0	0	0	0	0	0	0	0	0
38	468	52.83	41.13	64.53	5.97	0	0	0	0	0	0	0	0	0	0	0	0	0	0	0	0	0	0	0	0	0	0	0	0	0	0	0	0	0	0	0	0	0	0	0	0	0	0	0
39	480.32	53.19	41.2	65.18	6.12	0	0	0	0	0	0	0	0	0	0	0	0	0	0	0	0	0	0	0	0	0	0	0	0	0	0	0	0	0	0	0	0	0	0	0	0	0	0	0
40	492.63	53.53	41.26	65.8	6.26	0	0	0	0	0	0	0	0	0	0	0	0	0	0	0	0	0	0	0	0	0	0	0	0	0	0	0	0	0	0	0	0	0	0	0	0	0	0	0
41	504.95	53.85	41.3	66.41	6.4	0	0	0	0	0	0	0	0	0	0	0	0	0	0	0	0	0	0	0	0	0	0	0	0	0	0	0	0	0	0	0	0	0	0	0	0	0	0	0
42	517.26	54.16	41.33	66.99	6.55	0	0	0	0	0	0	0	0	0	0	0	0	0	0	0	0	0	0	0	0	0	0	0	0	0	0	0	0	0	0	0	0	0	0	0	0	0	0	0
43	529.58	54.45	41.34	67.56	6.69	0	0	0	0	0	0	0	0	0	0	0	0	0	0	0	0	0	0	0	0	0	0	0	0	0	0	0	0	0	0	0	0	0	0	0	0	0	0	0
44	541.89	54.73	41.35	68.11	6.83	0	0	0	0	0	0	0	0	0	0	0	0	0	0	0	0	0	0	0	0	0	0	0	0	0	0	0	0	0	0	0	0	0	0	0	0	0	0	0
45	554.21	54.99	41.34	68.64	6.96	0	0	0	0	0	0	0	0	0	0	0	0	0	0	0	0	0	0	0	0	0	0	0	0	0	0	0	0	0	0	0	0	0	0	0	0	0	0	0
46	566.53	55.24	41.33	69.16	7.1	0	0	0	0	0	0	0	0	0	0	0	0	0	0	0	0	0	0	0	0	0	0	0	0	0	0	0	0	0	0	0	0	0	0	0	0	0	0	0
47	578.84	55.48	41.3	69.66	7.23	0	0	0	0	0	0	0	0	0	0	0	0	0	0	0	0	0	0	0	0	0	0	0	0	0	0	0	0	0	0	0	0	0	0	0	0	0	0	0
48	591.16	55.71	41.27	70.14	7.36	0	0	0	0	0	0	0	0	0	0	0	0	0	0	0	0	0	0	0	0	0	0	0	0	0	0	0	0	0	0	0	0	0	0	0	0	0	0	0
49	603.47	55.92	41.24	70.61	7.49	0	0	0	0	0	0	0	0	0	0	0	0	0	0	0	0	0	0	0	0	0	0	0	0	0	0	0	0	0	0	0	0	0	0	0	0	0	0	0
50	615.79	56.13	41.19	71.06	7.62	0	0	0	0	0	0	0	0	0	0	0	0	0	0	0	0	0	0	0	0	0	0	0	0	0	0	0	0	0	0	0	0	0	0	0	0	0	0	0

## Sheet: PCT_results.txt
EstimateS (Version 9.1.0), Copyright R. K. Colwell: http://purl.oclc.org/estimates
Diversity Output from Input File: 5 Minute Count Comparison (May 7, 2015)
Reference Sample = 24
Samples	Individuals (computed)	S(est)	S(est) 95% CI Lower Bound	S(est) 95% CI Upper Bound	S(est) SD	S Mean (runs)	Singletons Mean	Singletons SD (runs)	Doubletons Mean	Doubletons SD (runs)	Uniques Mean	Uniques SD (runs)	Duplicates Mean	Duplicates SD (runs)	ACE Mean	ACE SD (runs)	ICE Mean	ICE SD (runs)	Chao 1 Mean	Chao 1 95% CI Lower Bound	Chao 1 95% CI Upper Bound	Chao 1 SD (analytical)	Chao 2 Mean	Chao 2 95% CI Lower Bound	Chao 2 95% CI Upper Bound	Chao 2 SD (analytical)	Jack 1 Mean	Jack 1 SD (analytical)	Jack 2 Mean	Jack 2 SD (runs)	Bootstrap Mean	Bootstrap SD (runs)	MMRuns Mean	MMMeans (1 run)	Cole Rarefaction	Cole SD (analytical)	Alpha Mean	Alpha SD (analytical)	Shannon Mean	Shannon SD (runs)	Shannon Exponential Mean	Shannon Exponential SD (runs)	Simpson Inv Mean	Simpson Inv SD (runs)
1	12	9.54	6.81	12.28	1.39	9.4	7.69	2.04	1.13	1	9.4	1.41	0	0	40.46	22.97	9.4	1.41	26.38	13.91	76.56	13.39	9.4	14.87	14.87	0	9.4	0	0	0	9.4	1.41	0	0	9.69	2.62	4620.81	69460.2	2.13	0.21	8.64	1.77	7.87	2.09
2	24	16.63	12.82	20.44	1.94	16.76	12.93	3.07	2.06	1.33	14.21	3.13	2.55	1.19	68.76	56.14	150.18	119.95	53.49	28.37	137.54	24.28	34.3	21.56	81.16	13.03	23.87	0.86	23.87	3.74	20.31	2.97	70.9	64.56	16.83	3.24	29.7	14.28	2.65	0.19	14.4	2.7	12.03	3
3	36	22.61	18.15	27.07	2.28	22.89	17.06	3.82	3.02	1.5	18.32	3.84	3.08	1.5	84.03	40.4	117.36	93.71	66.71	36.42	166.05	29.01	58.34	34.36	134.84	22.59	35.1	1.82	40.7	6.84	28.43	4.07	104.48	71.11	22.83	3.6	29.77	10.01	2.9	0.19	18.43	3.43	14.2	3.44
4	48	27.92	22.98	32.87	2.52	28	20.15	3.59	3.91	1.68	21.31	3.57	4.01	1.7	92.85	30.05	102	34.47	77.34	44.04	180.61	30.9	69.28	41.83	152.53	25.15	43.98	2.57	53.3	7.5	35	4.07	130.18	77.02	28.15	3.83	29.4	7.86	3.04	0.17	21.24	3.51	15.4	3.49
5	60	32.75	27.41	38.1	2.73	33.16	23.53	3.74	4.7	1.89	24.63	3.68	4.73	1.96	110.31	32.71	113.17	33.3	88.79	51.96	198.3	33.39	82.72	50.01	179.39	29.56	52.86	3.21	65.51	8.42	41.62	4.31	113.5	82.36	32.98	3.98	31.37	7.24	3.17	0.15	24.03	3.57	16.58	3.24
6	72	37.2	31.53	42.88	2.9	37.42	25.83	3.81	5.69	2.09	27.02	3.88	5.62	2.18	119.08	36.27	121.46	34.6	93.6	57.32	196.47	32.03	91.27	56.54	189.59	30.63	59.94	3.71	74.95	9.18	47	4.41	124.52	87.21	37.42	4.07	32.08	6.57	3.25	0.14	25.93	3.5	17.12	3.01
7	84	41.33	35.36	47.31	3.05	41.53	28.04	3.83	6.63	2.1	29.22	3.82	6.65	2.25	125.86	37.91	128.94	33.15	97.17	62.15	192.1	30.16	96.44	61.83	190.65	29.87	66.58	3.99	83.49	9.34	52.14	4.58	112.46	91.61	41.54	4.12	33.11	6.16	3.31	0.13	27.68	3.69	17.65	3.17
8	96	45.2	38.96	51.43	3.18	45.18	29.63	3.84	7.44	2.29	30.71	3.77	7.8	2.56	124.62	34.07	132.15	30.63	101.16	66.53	192.35	29.35	97.53	65.28	181.85	27.22	72.05	4.19	90.07	9.58	56.58	4.51	109.84	95.64	45.39	4.13	33.71	5.77	3.37	0.13	29.3	3.71	18.34	3.15
9	108	48.82	42.35	55.29	3.3	48.93	31.54	4.2	8.25	2.53	32.62	4.15	8.69	2.73	125.98	33	141.17	32.67	107.92	72.06	199.71	29.92	103.67	70.58	187.64	27.48	77.93	4.34	97.38	10.74	61.22	4.84	110.67	99.32	48.99	4.11	34.86	5.57	3.42	0.12	30.85	3.83	18.81	3.15
10	120	52.28	45.59	58.98	3.41	52.27	33.01	4.52	9.36	2.54	34.11	4.44	9.66	2.79	128.25	31.94	148.2	31.72	108.45	75.02	191.3	27.4	106.66	74.34	186.6	26.46	82.97	4.54	103.39	11.63	65.3	5.28	112.26	102.8	52.38	4.06	35.61	5.35	3.46	0.12	31.94	3.95	18.95	3.07
11	132	55.64	48.75	62.53	3.51	55.48	34.15	4.71	10.48	2.52	35.23	4.68	10.8	3.01	129.04	32.09	151.69	34.53	109.67	77.93	186.5	25.68	108.58	77.51	183.67	25.12	87.51	4.67	108.38	12.26	69.14	5.16	114.18	106.16	55.59	3.99	36.31	5.16	3.49	0.11	33.13	3.71	19.28	2.81
12	144	58.5	51.42	65.57	3.61	58.45	35.3	4.97	11.46	2.52	36.43	4.85	11.62	2.81	129.48	27.85	152.83	32.07	111.29	80.83	183.37	24.35	110.37	80.52	180.71	23.8	91.84	4.81	113.4	13.01	72.72	5.34	116.11	108.96	58.61	3.9	36.88	4.98	3.52	0.1	33.94	3.51	19.31	2.53
13	156	61.38	54.13	68.64	3.7	61.36	36.36	5.06	12.4	2.54	37.49	4.9	12.51	2.84	132.06	28.17	154.8	32.09	113.31	83.71	182.25	23.46	113.11	83.67	181.53	23.3	95.97	5.05	117.99	13.26	76.19	5.42	117.87	111.57	61.49	3.79	37.51	4.85	3.55	0.1	34.89	3.44	19.57	2.49
14	168	64.12	56.7	71.55	3.79	63.84	36.89	4.99	13.22	2.51	38.08	4.86	13.2	2.81	133.4	26.22	151.26	31.43	114.15	85.69	179.8	22.44	114.77	86.01	180.96	22.64	99.2	5.18	121.4	13.09	79.04	5.14	119.38	114	64.21	3.66	37.73	4.68	3.57	0.09	35.65	3.2	19.77	2.32
15	180	66.72	59.13	74.31	3.87	66.5	37.69	5.19	14.26	2.51	38.85	5.05	14.32	2.71	136.16	27.03	151.76	31.04	115.13	87.91	177.11	21.31	115.05	87.97	176.39	21.14	102.76	5.32	124.91	13.51	82.17	5.15	121.02	116.25	66.8	3.51	38.28	4.57	3.59	0.08	36.42	2.79	19.87	2.03
16	192	69.2	61.45	76.95	3.95	69.13	38.54	5.16	15.27	2.65	39.66	4.98	15.4	2.77	140.45	27.47	151.18	30.31	117.03	90.43	176.93	20.69	116.48	90.31	175.1	20.3	106.31	5.51	128.44	13.47	85.26	5.13	122.64	118.35	69.26	3.35	38.89	4.48	3.61	0.08	37.23	2.86	20.08	2.06
17	204	71.55	63.64	79.46	4.03	71.5	38.8	4.78	16.46	2.45	39.77	4.77	16.92	2.75	139.84	23.13	147.05	25.19	115.84	91.37	170.53	18.96	114.91	91.05	167.99	18.44	108.93	5.65	130.03	13.05	87.91	4.93	124.15	120.3	71.59	3.16	39.28	4.38	3.64	0.07	38.01	2.64	20.3	1.82
18	216	73.78	65.72	81.85	4.11	73.98	39.41	4.67	17.33	2.39	40.43	4.73	17.73	2.84	140.86	21.65	146.12	22.35	117.38	93.58	170.17	18.37	117.07	93.53	169.02	18.12	112.16	5.82	133.27	13.03	90.78	4.79	125.77	122.12	73.82	2.95	39.83	4.31	3.66	0.06	38.77	2.44	20.46	1.7
19	228	75.91	67.69	84.12	4.19	76.19	39.74	4.45	18.5	2.45	40.76	4.49	18.86	2.7	141.79	20.01	146.04	20.38	117.47	94.94	167.16	17.33	117.16	94.9	165.98	17.07	114.8	5.97	135.34	12.43	93.3	4.43	127.35	123.8	75.93	2.72	40.18	4.23	3.67	0.05	39.29	2.14	20.49	1.49
20	240	77.93	69.56	86.29	4.27	78.33	39.93	3.88	19.53	2.38	40.98	3.93	19.95	2.41	141.48	17.17	146.21	17.76	117.49	96.17	164.33	16.37	116.92	96.04	162.52	15.98	117.26	6.14	137.13	10.94	95.69	3.94	128.82	125.37	77.94	2.45	40.51	4.15	3.69	0.05	39.93	1.88	20.65	1.26
21	252	79.84	71.32	88.36	4.35	80	39.46	3.25	20.97	2.24	40.55	3.38	21.47	2.36	138.46	13.07	144.07	14.24	115.29	96.05	157.66	14.79	114.98	96.02	156.41	14.51	118.62	6.22	136.85	9.47	97.43	3.4	130.02	126.82	79.85	2.13	40.47	4.04	3.7	0.04	40.3	1.62	20.68	1.06
22	264	81.66	72.98	90.33	4.43	81.75	39.13	2.69	22.23	1.86	40.19	2.8	22.89	1.97	137	9.79	142.89	12.29	114.31	96.53	153.54	13.68	113.84	96.42	151.99	13.35	120.11	6.3	136.83	7.89	99.26	2.67	131.09	128.16	81.66	1.75	40.57	3.95	3.71	0.03	40.75	1.26	20.76	0.83
23	276	83.38	74.54	92.21	4.51	83.51	38.61	2.14	23.7	1.69	39.67	2.22	24.52	1.81	134.66	6.78	139.95	10.4	113.19	96.92	149.23	12.55	112.68	96.78	147.63	12.21	121.46	6.36	136.31	6.28	101.06	1.89	132.13	129.4	83.37	1.25	40.71	3.88	3.72	0.02	41.32	0.75	20.91	0.48
24	288	85	76	94	4.59	85	38	0	25	0	39	0	26	0	132.38	0	135.33	0	111.94	97.08	145.08	11.5	111.3	96.87	143.26	11.13	122.38	6.47	135.33	0	102.53	0	133.01	130.53	85	0	40.69	3.79	3.73	0	41.57	0	20.86	0
25	300	86.54	77.37	95.71	4.68	0	0	0	0	0	0	0	0	0	0	0	0	0	0	0	0	0	0	0	0	0	0	0	0	0	0	0	0	0	0	0	0	0	0	0	0	0	0	0
26	312	87.99	78.64	97.34	4.77	0	0	0	0	0	0	0	0	0	0	0	0	0	0	0	0	0	0	0	0	0	0	0	0	0	0	0	0	0	0	0	0	0	0	0	0	0	0	0
27	324	89.36	79.82	98.9	4.87	0	0	0	0	0	0	0	0	0	0	0	0	0	0	0	0	0	0	0	0	0	0	0	0	0	0	0	0	0	0	0	0	0	0	0	0	0	0	0
28	336	90.66	80.92	100.4	4.97	0	0	0	0	0	0	0	0	0	0	0	0	0	0	0	0	0	0	0	0	0	0	0	0	0	0	0	0	0	0	0	0	0	0	0	0	0	0	0
29	348	91.88	81.93	101.83	5.08	0	0	0	0	0	0	0	0	0	0	0	0	0	0	0	0	0	0	0	0	0	0	0	0	0	0	0	0	0	0	0	0	0	0	0	0	0	0	0
30	360	93.04	82.87	103.21	5.19	0	0	0	0	0	0	0	0	0	0	0	0	0	0	0	0	0	0	0	0	0	0	0	0	0	0	0	0	0	0	0	0	0	0	0	0	0	0	0
31	372	94.14	83.74	104.54	5.31	0	0	0	0	0	0	0	0	0	0	0	0	0	0	0	0	0	0	0	0	0	0	0	0	0	0	0	0	0	0	0	0	0	0	0	0	0	0	0
32	384	95.17	84.54	105.81	5.43	0	0	0	0	0	0	0	0	0	0	0	0	0	0	0	0	0	0	0	0	0	0	0	0	0	0	0	0	0	0	0	0	0	0	0	0	0	0	0
33	396	96.15	85.27	107.04	5.55	0	0	0	0	0	0	0	0	0	0	0	0	0	0	0	0	0	0	0	0	0	0	0	0	0	0	0	0	0	0	0	0	0	0	0	0	0	0	0
34	408	97.08	85.94	108.22	5.68	0	0	0	0	0	0	0	0	0	0	0	0	0	0	0	0	0	0	0	0	0	0	0	0	0	0	0	0	0	0	0	0	0	0	0	0	0	0	0
35	420	97.95	86.55	109.35	5.82	0	0	0	0	0	0	0	0	0	0	0	0	0	0	0	0	0	0	0	0	0	0	0	0	0	0	0	0	0	0	0	0	0	0	0	0	0	0	0
36	432	98.78	87.11	110.44	5.95	0	0	0	0	0	0	0	0	0	0	0	0	0	0	0	0	0	0	0	0	0	0	0	0	0	0	0	0	0	0	0	0	0	0	0	0	0	0	0
37	444	99.56	87.62	111.5	6.09	0	0	0	0	0	0	0	0	0	0	0	0	0	0	0	0	0	0	0	0	0	0	0	0	0	0	0	0	0	0	0	0	0	0	0	0	0	0	0
38	456	100.3	88.08	112.51	6.23	0	0	0	0	0	0	0	0	0	0	0	0	0	0	0	0	0	0	0	0	0	0	0	0	0	0	0	0	0	0	0	0	0	0	0	0	0	0	0
39	468	100.99	88.5	113.49	6.37	0	0	0	0	0	0	0	0	0	0	0	0	0	0	0	0	0	0	0	0	0	0	0	0	0	0	0	0	0	0	0	0	0	0	0	0	0	0	0
40	480	101.65	88.88	114.43	6.52	0	0	0	0	0	0	0	0	0	0	0	0	0	0	0	0	0	0	0	0	0	0	0	0	0	0	0	0	0	0	0	0	0	0	0	0	0	0	0
41	492	102.28	89.22	115.33	6.66	0	0	0	0	0	0	0	0	0	0	0	0	0	0	0	0	0	0	0	0	0	0	0	0	0	0	0	0	0	0	0	0	0	0	0	0	0	0	0
42	504	102.87	89.53	116.2	6.8	0	0	0	0	0	0	0	0	0	0	0	0	0	0	0	0	0	0	0	0	0	0	0	0	0	0	0	0	0	0	0	0	0	0	0	0	0	0	0
43	516	103.42	89.81	117.04	6.95	0	0	0	0	0	0	0	0	0	0	0	0	0	0	0	0	0	0	0	0	0	0	0	0	0	0	0	0	0	0	0	0	0	0	0	0	0	0	0
44	528	103.95	90.06	117.84	7.09	0	0	0	0	0	0	0	0	0	0	0	0	0	0	0	0	0	0	0	0	0	0	0	0	0	0	0	0	0	0	0	0	0	0	0	0	0	0	0
45	540	104.45	90.28	118.62	7.23	0	0	0	0	0	0	0	0	0	0	0	0	0	0	0	0	0	0	0	0	0	0	0	0	0	0	0	0	0	0	0	0	0	0	0	0	0	0	0
46	552	104.92	90.47	119.36	7.37	0	0	0	0	0	0	0	0	0	0	0	0	0	0	0	0	0	0	0	0	0	0	0	0	0	0	0	0	0	0	0	0	0	0	0	0	0	0	0
47	564	105.36	90.65	120.07	7.51	0	0	0	0	0	0	0	0	0	0	0	0	0	0	0	0	0	0	0	0	0	0	0	0	0	0	0	0	0	0	0	0	0	0	0	0	0	0	0
48	576	105.78	90.8	120.76	7.64	0	0	0	0	0	0	0	0	0	0	0	0	0	0	0	0	0	0	0	0	0	0	0	0	0	0	0	0	0	0	0	0	0	0	0	0	0	0	0
49	588	106.18	90.94	121.42	7.78	0	0	0	0	0	0	0	0	0	0	0	0	0	0	0	0	0	0	0	0	0	0	0	0	0	0	0	0	0	0	0	0	0	0	0	0	0	0	0
50	600	106.55	91.06	122.05	7.91	0	0	0	0	0	0	0	0	0	0	0	0	0	0	0	0	0	0	0	0	0	0	0	0	0	0	0	0	0	0	0	0	0	0	0	0	0	0	0
